# Supplementary material for: An approach for developing a blood-based screening panel for lung cancer based on clonal hematopoietic mutations
Source: PLoS One. 2024 Aug 22;19(8):e0307232. doi: 10.1371/journal.pone.0307232 (PMC11341013; doi:10.1371/journal.pone.0307232)
Supplement: S1 File — S1 Table. Cohort characteristics. S2 Table. Potentially pathogenic CH mutations in TII. S3 Table. Best ML model hyperparameters and batch accuracy. S4 Table. LR model coefficients. S1 Fig. Average contribution of individual mutations to the prediction of cancer probability for cancer and control samples. (ZIP) [file pone.0307232.s001.zip]

Archive with 2 entries (2 files):
- S1_Fig.eps
- SI Tables v 7-19-2023.xlsx
