# Supplementary material for: An approach for developing a blood-based screening panel for lung cancer based on clonal hematopoietic mutations
Source: PLoS One. 2024 Aug 22;19(8):e0307232. doi: 10.1371/journal.pone.0307232 (PMC11341013; doi:10.1371/journal.pone.0307232)
Supplement: S1 File — S1 Table. Cohort characteristics. S2 Table. Potentially pathogenic CH mutations in TII. S3 Table. Best ML model hyperparameters and batch accuracy. S4 Table. LR model coefficients. S1 Fig. Average contribution of individual mutations to the prediction of cancer probability for cancer and control samples. (ZIP) [file pone.0307232.s001.zip › SI Tables v 7-19-2023.xlsx]

## Sheet: Table of Contents
Supporting Information Tables
Table S1. Cohort characteristics
Table S2. Potentially pathogenic CH mutations in TII
Table S3. Best ML model hyperparameters and batch accuracy
Table S4. LR model coefficients

## Sheet: S1. Cohorts
Table S1. Cohort characteristics.	Cohorts characteristics
Study ID	Number of Samples				Avg. Read Depth	Avg. Age (yrs.)	% Male	% White	% Past or Current Smokers	Stage					Treatment
	Total	Training	Validation	Test						I	II	III	IV	Pre-cancerous	%naive
Lung Cancer
prjeb50602	16	9	3	4	117	53	0.6	NA	NA						1
prjna439205	4	2	1	1	260	68	0.41	NA	>62%	0	0	0	1	0	0
prjna610493	32	18	6	8	167	NA	0.66	NA	NA	0	0	0.6471	0.3529	0	0		Radiotherapy		I-III	64.71
prjna613408	13	6	3	4	166	62	0.15	NA	0	0.230769	0.307692	0	0	0.461538	1		AIS (in situ)	5	Minimally invasive	3	Invasive	4	hyperplasia	1
tcga-luad	440	247	83	110	177	65	0.46	0.86	0.85	0.543478	0.213043	0.204348	0.0391304	0	NA		125	49	47	9	230	41586_2014_Bfnature
cptac-luad	113			113	341	62	0.646018	0.309735	0.575221	0.40708	0.150442	0.115044	0	0.327434	1
cptac-lusc	102			102	333	66	0.796296	0.777778	0.777778	0.342593	0.407407	0.194444	0.00925926	0.0462963	1
tcga-lusc	214			214	173	68	0.74	0.9	0.93	0.168539	0.455056	0.331461	0.0449438	0	NA							data.file.S7.5.clinical.and.genomic
prjeb47088	22			22	36	NA	NA	NA	NA						1		extensive	7	limited	37
Total / Average	956	282	96	578	196.667	63.4286	0.557789	0.711878	0.6266	0.24178	0.219092	0.2132	0.206605	0.119324	0.714286
Non-cancer
prjeb35045	58	32	11	15	86	NA	NA	0.17	NA
prjna167318	163	91	31	41	170	NA	0.56	NA	NA
prjna262923	190	106	36	48	187	NA	NA	NA	NA
prjna342304	46	25	9	12	192	39	0.38	0.96	NA
prjna790003	200	112	38	50	143	77	0.49	0	0.67
prjeb5736	147			147	68	NA	NA	0	NA
prjna421434	91			91	301	42	0.76	NA	0.64
prjna532465	38			38	457	82	0.37	0.98	NA
prjna59849	103			103	118	NA	NA	NA	NA
Total / Average	1036	366	125	545	191.333	60	0.51	0.42	0.66
	1992	869		830
		648	221	293
				1123
				0.0195904

## Sheet: S2. Pathogenic var
Table S2. Potentially pathogenic CH mutations in TII
Hugo_Symbol	Chromosome	Start_Position	Variant_Classification	Reference_Allele	Tumor_Seq_Allele1	Tumor_Seq_Allele2	dbSNP_RS	Mutation_Status	HGVSp_Short	Transcript_ID	Gene	Consequence	BIOTYPE	SIFT	PolyPhen	IMPACT	GnomAD_num	GnomAD_AF	Num_var	Sample_frac	Avg_tumor_VAF	Avg_normal_VAF
ACSS1	chr20	25012623	Nonsense_Mutation	G	G	T	rs758117687	Somatic	p.Y583*	ENST00000323482	ENSG00000154930	stop_gained	protein_coding			HIGH	1	7e-06	46	0.0780985	0.137761	0.119403
AKAP17A	chrX	1593528	Missense_Mutation	G	G	T	rs73631254	Somatic	p.L22F	ENST00000313871	ENSG00000197976	missense_variant	protein_coding	deleterious(0)	probably_damaging(0.989)	MODERATE	0	0	84	0.142615	0.166832	0.124784
ALOX15	chr17	4639517	Nonsense_Mutation	G	G	A	novel	Somatic	p.Q84*	ENST00000293761	ENSG00000161905	stop_gained	protein_coding			HIGH	8	5.7e-05	42	0.0713073	0.0836194	0.0470346
ATAD3B	chr1	1487906	Missense_Mutation	C	C	G	rs571285142	Somatic	p.R420G	ENST00000308647	ENSG00000160072	missense_variant	protein_coding	deleterious(0)	probably_damaging(0.977)	MODERATE	3	1.3e-05	43	0.0730051	0.191529	0.156154
ATAD3C	chr1	1457172	Missense_Mutation	C	C	G	rs373927712	Somatic	p.R245G	ENST00000378785	ENSG00000215915	missense_variant	protein_coding	deleterious(0)	probably_damaging(0.99)	MODERATE	8	3.5e-05	30	0.0509338	0.187145	0.152365
ATP6V1C2	chr2	10777693	Frame_Shift_Del	AG	AG	-	rs759562330	Somatic	p.S316*	ENST00000272238	ENSG00000143882	frameshift_variant	protein_coding			HIGH	0	0	79	0.134126	0.0721757	0.053137
ATP8A1	chr4	42575653	Missense_Mutation	C	C	G	rs201262908	Somatic	p.R392P	ENST00000381668	ENSG00000124406	missense_variant	protein_coding	deleterious(0)	probably_damaging(0.995)	MODERATE	3	2.1e-05	66	0.112054	0.173818	0.154778
CACNA1E	chr1	181710966	Frame_Shift_Del	AG	AG	-	rs147596634	Somatic	p.R360Sfs*17	ENST00000367573	ENSG00000198216	frameshift_variant	protein_coding			HIGH	0	0	149	0.252971	0.0603656	0.0418615
CAMK1G	chr1	209608992	Nonsense_Mutation	C	C	A	rs144298174	Somatic	p.Y216*	ENST00000009105	ENSG00000008118	stop_gained	protein_coding			HIGH	2	8e-06	44	0.0747029	0.150431	0.127261
CASP8AP2	chr6	89867828	Missense_Mutation	C	C	A	rs75601500	Somatic	p.T1513K	ENST00000551025	ENSG00000118412	missense_variant	protein_coding	deleterious(0)	possibly_damaging(0.787)	MODERATE	0	0	34	0.057725	0.174024	0.093971
CCDC30	chr1	42536529	Frame_Shift_Del	AG	AG	-	rs372826618	Somatic	p.K21Afs*7	ENST00000340612	ENSG00000186409	frameshift_variant	protein_coding			HIGH	12	4.5e-05	240	0.40747	0.0922748	0.0662356
CHD4	chr12	6582652	Missense_Mutation	C	C	A	rs767196536	Somatic	p.V1445L	ENST00000357008	ENSG00000111642	missense_variant	protein_coding	deleterious(0.01)	possibly_damaging(0.739)	MODERATE	1	4e-06	54	0.0916808	0.192657	0.178638
CIPC	chr14	77105794	Missense_Mutation	G	G	C	rs747016504	Somatic	p.R29P	ENST00000361786	ENSG00000198894	missense_variant	protein_coding	deleterious(0.04)	possibly_damaging(0.497)	MODERATE	5	1.9e-05	52	0.0882852	0.166003	0.123895
EEF2KMT	chr16	5090311	Missense_Mutation	C	C	G	novel	Somatic	p.G172A	ENST00000427587	ENSG00000118894	missense_variant	protein_coding	deleterious(0.01)	possibly_damaging(0.583)	MODERATE	1	7e-06	33	0.0560272	0.0756598	0.0519458
EIF4EBP1	chr8	38057098	Missense_Mutation	G	G	C	novel	Somatic	p.D55H	ENST00000338825	ENSG00000187840	missense_variant	protein_coding	deleterious(0)	probably_damaging(0.997)	MODERATE	0	0	99	0.168081	0.0543863	0.0462421
EIF4EBP1	chr8	38057101	Missense_Mutation	C	C	T	rs781451492	Somatic	p.R56W	ENST00000338825	ENSG00000187840	missense_variant	protein_coding	deleterious(0)	probably_damaging(0.985)	MODERATE	1	8e-06	108	0.183362	0.0586249	0.0491155
EIF4EBP1	chr8	38057122	Missense_Mutation	C	C	T	rs753354450	Somatic	p.R63W	ENST00000338825	ENSG00000187840	missense_variant	protein_coding	deleterious(0)	probably_damaging(0.999)	MODERATE	1	4e-06	94	0.159593	0.0668311	0.0581717
EIF4EBP1	chr8	38057129	Missense_Mutation	C	C	T	novel	Somatic	p.S65L	ENST00000338825	ENSG00000187840	missense_variant	protein_coding	deleterious(0)	probably_damaging(1)	MODERATE	1	4e-06	86	0.14601	0.0691367	0.0602472
EIF4EBP1	chr8	38057147	Missense_Mutation	C	C	T	novel	Somatic	p.P71L	ENST00000338825	ENSG00000187840	missense_variant	protein_coding	deleterious(0)	probably_damaging(0.975)	MODERATE	1	8e-06	67	0.113752	0.0796694	0.0772937
EIF4EBP1	chr8	38057205	Frame_Shift_Ins	-	-	A	novel	Somatic	p.M91Nfs*11	ENST00000338825	ENSG00000187840	frameshift_variant	protein_coding			HIGH	1	9e-06	63	0.106961	0.070565	0.0544561
ERVW-1	chr7	92469604	Nonsense_Mutation	G	G	A	rs377372983	Somatic	p.Q260*	ENST00000493463	ENSG00000242950	stop_gained	protein_coding			HIGH	1	8e-06	63	0.106961	0.0428676	0.110765
FAM135B	chr8	138132688	Missense_Mutation	T	T	G	novel	Somatic	p.T1376P	ENST00000395297	ENSG00000147724	missense_variant	protein_coding	deleterious(0)	possibly_damaging(0.643)	MODERATE	0	0	96	0.162988	0.213542	0.190177
FAM8A1	chr6	17604935	Missense_Mutation	T	T	C	rs111827800	Somatic	p.I288T	ENST00000259963	ENSG00000137414	missense_variant	protein_coding	deleterious(0)	probably_damaging(0.935)	MODERATE	6	5e-05	39	0.0662139	0.0793603	0.053177
FAM8A1	chr6	17605000	Missense_Mutation	A	A	T	novel	Somatic	p.I310L	ENST00000259963	ENSG00000137414	missense_variant	protein_coding	deleterious(0.01)	possibly_damaging(0.45)	MODERATE	0	0	35	0.0594228	0.0584851	0.0425436
FAM8A1	chr6	17608280	Nonsense_Mutation	C	C	T	rs200041366	Somatic	p.R395*	ENST00000259963	ENSG00000137414	stop_gained	protein_coding			HIGH	11	9.1e-05	36	0.0611205	0.0458058	0.0427003
FAM8A1	chr6	17608296	Missense_Mutation	T	T	C	rs200658703	Somatic	p.I400T	ENST00000259963	ENSG00000137414	missense_variant	protein_coding	deleterious(0)	probably_damaging(0.978)	MODERATE	11	9.1e-05	48	0.0814941	0.0535935	0.0452938
FETUB	chr3	186652347	Frame_Shift_Ins	-	-	C	rs766762113	Somatic	p.T292Nfs*18	ENST00000265029	ENSG00000090512	frameshift_variant	protein_coding			HIGH	0	0	38	0.0645161	0.09136	0.0804487
FOXD4L4	chr9	65737474	Missense_Mutation	C	C	G	novel	Somatic	p.P110R	ENST00000377413	ENSG00000184659	missense_variant	protein_coding	deleterious(0)	probably_damaging(1)	MODERATE	0	0	33	0.0560272	0.102309	0.213347
GLI1	chr12	57466291	Frame_Shift_Ins	-	-	G	rs774148738	Somatic	p.C275Lfs*32	ENST00000228682	ENSG00000111087	frameshift_variant	protein_coding			HIGH	1	4e-06	44	0.0747029	0.0761116	0.0693265
GSTA1	chr6	52799299	Splice_Site	TGAA	TGAA	-	rs532349136	Somatic	splice	ENST00000334575	ENSG00000243955	splice_acceptor_variant	protein_coding			HIGH	5	3.6e-05	35	0.0594228	0.0664381	0.0369421
HCFC1	chrX	153958610	Missense_Mutation	T	T	G	rs782762959	Somatic	p.T588P	ENST00000310441	ENSG00000172534	missense_variant	protein_coding	deleterious(0.01)	probably_damaging(0.993)	MODERATE	8	7.7e-05	35	0.0594228	0.140535	0.113013
HSPA14	chr10	14854156	Missense_Mutation	C	C	G	rs201201285	Somatic	p.R256G	ENST00000378372	ENSG00000187522	missense_variant	protein_coding	deleterious(0.01)	probably_damaging(0.999)	MODERATE	2	9e-06	37	0.0628183	0.135202	0.111239
IYD	chr6	150389545	Splice_Site	T	T	G	rs77732289	Somatic	p.X124_splice	ENST00000344419	ENSG00000009765	splice_donor_variant	protein_coding			HIGH	2	8e-06	43	0.0730051	0.175064	0.147066
KIAA0907	chr1	155916631	Frame_Shift_Del	CT	CT	-	rs750586160	Somatic	p.R516Gfs*21	ENST00000368321	ENSG00000132680	frameshift_variant	protein_coding			HIGH	0	0	55	0.0933786	0.0467115	0.0417886
KLHL42	chr12	27797835	Frame_Shift_Ins	-	-	G	rs749194179	Somatic	p.C399Vfs*43	ENST00000381271	ENSG00000087448	frameshift_variant	protein_coding			HIGH	3	1.2e-05	32	0.0543294	0.0995222	0.0815965
LDLRAD2	chr1	21815981	Missense_Mutation	T	T	G	rs202212506	Somatic	p.C184G	ENST00000344642	ENSG00000187942	missense_variant	protein_coding	deleterious(0)	probably_damaging(0.999)	MODERATE	3	1.1e-05	34	0.057725	0.189259	0.15904
LFNG	chr7	2513248	Frame_Shift_Del	GATG	GATG	-	rs764380644	Somatic	p.D55Sfs*141	ENST00000402506	ENSG00000106003	frameshift_variant	protein_coding			HIGH	2	4e-05	39	0.0662139	0.0562534	0.0372386
LRRN2	chr1	204619574	Missense_Mutation	A	A	G	rs762603477	Somatic	p.L140P	ENST00000367175	ENSG00000170382	missense_variant	protein_coding	deleterious(0)	probably_damaging(0.999)	MODERATE	0	0	30	0.0509338	0.0558432	0.0482549
MGAM	chr7	142058268	Nonsense_Mutation	C	C	A	rs749039626	Somatic	p.Y1253*	ENST00000549489	ENSG00000257335	stop_gained	protein_coding			HIGH	1	8e-06	52	0.0882852	0.11095	0.102023
MKI67	chr10	128106848	Frame_Shift_Del	TG	TG	-	rs145960091	Somatic	p.T1664Rfs*7	ENST00000368654	ENSG00000148773	frameshift_variant	protein_coding			HIGH	12	5.5e-05	495	0.840407	0.0627901	0.0584559
MRC1	chr10	17853075	Missense_Mutation	C	C	A	novel	Somatic	p.P453Q	ENST00000569591	ENSG00000260314	missense_variant	protein_coding	deleterious(0)	probably_damaging(1)	MODERATE	0	0	35	0.0594228	0.170143	0.160338
MTCH2	chr11	47622719	Nonsense_Mutation	C	C	T	rs796096347	Somatic	p.W269*	ENST00000302503	ENSG00000109919	stop_gained	protein_coding			HIGH	0	0	63	0.106961	0.0760465	0.0514661
MTCH2	chr11	47625713	Missense_Mutation	A	A	G	rs76666113	Somatic	p.F237S	ENST00000302503	ENSG00000109919	missense_variant	protein_coding	deleterious(0)	possibly_damaging(0.764)	MODERATE	1	8e-06	58	0.098472	0.0509503	0.0488514
NBPF26	chr1	120812042	Missense_Mutation	A	A	G	rs782269140	Somatic	p.K312R	ENST00000620612	ENSG00000273136	missense_variant	protein_coding	deleterious(0.02)	probably_damaging(0.918)	MODERATE	0	0	108	0.183362	0.0619934	0.079735
OR2T2	chr1	248453753	Frame_Shift_Ins	-	-	TG	rs113236234	Somatic	p.I321*	ENST00000342927	ENSG00000196240	frameshift_variant	protein_coding			HIGH	0	0	31	0.0526316	0.0484027	0.180647
OR2T33	chr1	248273810	Frame_Shift_Del	T	T	-	rs372045862	Somatic	p.E2Gfs*2	ENST00000318021	ENSG00000177212	frameshift_variant	protein_coding			HIGH	4	3.7e-05	43	0.0730051	0.0494256	0.0706672
OR8G5	chr11	124265794	Frame_Shift_Del	T	T	-	rs775976065	Somatic	p.L323Rfs*5	ENST00000524943	ENSG00000255298	frameshift_variant	protein_coding			HIGH	8	6.6e-05	111	0.188455	0.0677041	0.0508873
OVGP1	chr1	111416424	Frame_Shift_Ins	-	-	C	rs773582180	Somatic	p.A352Gfs*10	ENST00000369732	ENSG00000085465	frameshift_variant	protein_coding			HIGH	2	1.7e-05	33	0.0560272	0.0824466	0.0620132
PABPC3	chr13	25096565	Missense_Mutation	G	G	T	rs777922286	Somatic	p.G123C	ENST00000281589	ENSG00000151846	missense_variant	protein_coding	deleterious(0)	probably_damaging(1)	MODERATE	7	5.8e-05	120	0.203735	0.0496703	0.0498981
PABPC3	chr13	25096592	Missense_Mutation	T	T	G	rs199973931	Somatic	p.C132G	ENST00000281589	ENSG00000151846	missense_variant	protein_coding	deleterious(0.04)	possibly_damaging(0.526)	MODERATE	0	0	129	0.219015	0.0491893	0.0530676
PABPC3	chr13	25096659	Missense_Mutation	C	C	G	rs75760907	Somatic	p.A154G	ENST00000281589	ENSG00000151846	missense_variant	protein_coding	deleterious(0)	probably_damaging(0.979)	MODERATE	2	1.6e-05	113	0.191851	0.048086	0.0508685
PABPC3	chr13	25096663	Frame_Shift_Ins	-	-	G	novel	Somatic	p.K156Efs*19	ENST00000281589	ENSG00000151846	frameshift_variant	protein_coding			HIGH	1	4e-06	107	0.181664	0.0524127	0.0535993
PABPC3	chr13	25097231	Missense_Mutation	G	G	A	rs76804900	Somatic	p.E345K	ENST00000281589	ENSG00000151846	missense_variant	protein_coding	deleterious(0)	probably_damaging(0.993)	MODERATE	0	0	31	0.0526316	0.132436	0.116169
PABPC3	chr13	25097313	Missense_Mutation	A	A	G	rs796324503	Somatic	p.E372G	ENST00000281589	ENSG00000151846	missense_variant	protein_coding	deleterious(0)	probably_damaging(0.981)	MODERATE	0	0	104	0.17657	0.0669943	0.052768
PABPC3	chr13	25097318	Missense_Mutation	C	C	T	rs796904679	Somatic	p.R374C	ENST00000281589	ENSG00000151846	missense_variant	protein_coding	deleterious(0)	probably_damaging(0.996)	MODERATE	7	2.8e-05	96	0.162988	0.0617538	0.0503148
PAPD7	chr5	6754900	Frame_Shift_Del	AC	AC	-	rs768847736	Somatic	p.R533Gfs*75	ENST00000230859	ENSG00000112941	frameshift_variant	protein_coding			HIGH	1	4e-06	58	0.098472	0.0754066	0.0440641
PARD3	chr10	34382803	Nonsense_Mutation	G	G	T	rs780276159	Somatic	p.S379*	ENST00000374789	ENSG00000148498	stop_gained	protein_coding			HIGH	1	4e-06	31	0.0526316	0.176603	0.148042
PCDHA6	chr5	140828380	Missense_Mutation	G	G	C	rs150162226	Somatic	p.G97R	ENST00000529310	ENSG00000081842	missense_variant	protein_coding	deleterious_low_confidence(0.02)	possibly_damaging(0.906)	MODERATE	6	2.3e-05	198	0.336163	0.0573434	0.100354
PCDHB8	chr5	141178732	Frame_Shift_Ins	-	-	CC	rs781871801	Somatic	p.V234Lfs*26	ENST00000239444	ENSG00000120322	frameshift_variant	protein_coding			HIGH	2	1.8e-05	31	0.0526316	0.0450547	0.0422827
PPM1A	chr14	60282831	Missense_Mutation	T	T	G	rs74713917	Somatic	p.V43G	ENST00000395076	ENSG00000100614	missense_variant	protein_coding	deleterious(0.02)	possibly_damaging(0.879)	MODERATE	10	8.3e-05	34	0.057725	0.185598	0.174644
PRAMEF20	chr1	13418327	Missense_Mutation	A	A	C	novel	Somatic	p.T165P	ENST00000316412	ENSG00000204478	missense_variant	protein_coding	deleterious(0.01)	probably_damaging(0.956)	MODERATE	2	1.4e-05	146	0.247878	0.18269	0.169943
PRDM12	chr9	130668314	Splice_Site	GT	GT	-	rs138789124	Somatic	p.X190_splice	ENST00000253008	ENSG00000130711	splice_donor_variant	protein_coding			HIGH	0	0	216	0.366723	0.0976998	0.0637338
PROCA1	chr17	28704305	Splice_Site	A	A	C	rs202048225	Somatic	p.X119_splice	ENST00000301039	ENSG00000167525	splice_donor_variant	protein_coding			HIGH	4	1.5e-05	30	0.0509338	0.166384	0.131212
PRSS1	chr7	142750660	Missense_Mutation	G	G	T	rs138464021	Somatic	p.G49V	ENST00000311737	ENSG00000204983	missense_variant	protein_coding	deleterious(0)	probably_damaging(1)	MODERATE	0	0	102	0.173175	0.0932174	0.0677583
PRSS3	chr9	33798560	Nonsense_Mutation	G	G	T	novel	Somatic	p.G234*	ENST00000361005	ENSG00000010438	stop_gained	protein_coding			HIGH	0	0	40	0.0679117	0.0406959	0.0494319
PRSS3	chr9	33798561	Missense_Mutation	G	G	T	novel	Somatic	p.G234V	ENST00000361005	ENSG00000010438	missense_variant	protein_coding	deleterious(0)	probably_damaging(0.943)	MODERATE	0	0	39	0.0662139	0.0388618	0.0476386
PRSS45	chr3	46742525	Missense_Mutation	A	A	C	rs746958182	Somatic	p.V203G	ENST00000620911	ENSG00000188086	missense_variant	protein_coding	deleterious(0)	probably_damaging(0.986)	MODERATE	0	0	30	0.0509338	0.185182	0.153803
RAB38	chr11	88149876	Missense_Mutation	C	C	G	rs778058185	Somatic	p.R94S	ENST00000243662	ENSG00000123892	missense_variant	protein_coding	deleterious(0.03)	probably_damaging(1)	MODERATE	11	9.1e-05	44	0.0747029	0.191889	0.186653
RBM25	chr14	73105899	Frame_Shift_Del	AG	AG	-	rs150988201	Somatic	p.E404Tfs*33	ENST00000261973	ENSG00000119707	frameshift_variant	protein_coding			HIGH	3	1.1e-05	57	0.0967742	0.117459	0.0511945
RBMX	chrX	136876656	Splice_Site	-	-	CATG	novel	Somatic	p.X130_splice	ENST00000320676	ENSG00000147274	splice_acceptor_variant	protein_coding			HIGH	0	0	49	0.0831919	0.0458936	0.0447317
RBMXL1	chr1	88983185	Nonsense_Mutation	A	A	T	rs200907077	Somatic	p.Y214*	ENST00000321792	ENSG00000213516	stop_gained	protein_coding			HIGH	6	4.9e-05	50	0.0848896	0.0618912	0.0739375
RERE	chr1	8656225	Frame_Shift_Del	TC	TC	-	rs759541634	Somatic	p.D27Qfs*6	ENST00000337907	ENSG00000142599	frameshift_variant	protein_coding			HIGH	8	6.6e-05	30	0.0509338	0.0415274	0.036343
RP11-683L23.1	chr18	47628	Missense_Mutation	G	G	C	rs781129660	Somatic	p.T366S	ENST00000308911	ENSG00000173213	missense_variant	protein_coding	deleterious_low_confidence(0)	probably_damaging(0.981)	MODERATE	19	7.2e-05	185	0.314092	0.0576304	0.0707432
RXRA	chr9	134409017	Missense_Mutation	A	A	C	rs762835417	Somatic	p.T170P	ENST00000481739	ENSG00000186350	missense_variant	protein_coding	deleterious(0.01)	probably_damaging(0.974)	MODERATE	1	7e-06	34	0.057725	0.20293	0.176666
SEC61A2	chr10	12155844	Missense_Mutation	T	T	G	rs775026678	Somatic	p.S177A	ENST00000298428	ENSG00000065665	missense_variant	protein_coding	deleterious(0.02)	probably_damaging(0.995)	MODERATE	8	6.6e-05	34	0.057725	0.157557	0.134396
SFTPC	chr8	22163547	Splice_Site	GT	GT	-	rs149538549	Somatic	p.X145_splice	ENST00000318561	ENSG00000168484	splice_donor_variant	protein_coding			HIGH	0	0	57	0.0967742	0.0936347	0.0441166
SLC12A6	chr15	34239004	Missense_Mutation	G	G	C	rs766850109	Somatic	p.R865G	ENST00000354181	ENSG00000140199	missense_variant	protein_coding	deleterious(0.01)	probably_damaging(0.999)	MODERATE	1	4e-06	39	0.0662139	0.158777	0.154364
SLC25A5	chrX	119470146	Missense_Mutation	G	G	T	novel	Somatic	p.K199N	ENST00000317881	ENSG00000005022	missense_variant	protein_coding	deleterious(0)	possibly_damaging(0.623)	MODERATE	1	1.2e-05	35	0.0594228	0.0359121	0.0516817
SLC25A5	chrX	119470481	Missense_Mutation	G	G	C	rs114413582	Somatic	p.R236P	ENST00000317881	ENSG00000005022	missense_variant	protein_coding	deleterious(0.02)	probably_damaging(0.984)	MODERATE	1	5e-06	57	0.0967742	0.0638284	0.0503954
SLC25A5	chrX	119471038	Nonsense_Mutation	G	G	T	rs73213195	Somatic	p.E293*	ENST00000317881	ENSG00000005022	stop_gained	protein_coding			HIGH	0	0	101	0.171477	0.067913	0.051573
SLC25A5	chrX	119471054	Missense_Mutation	C	C	T	rs77294853	Somatic	p.T298I	ENST00000317881	ENSG00000005022	missense_variant	protein_coding	deleterious_low_confidence(0)	probably_damaging(0.928)	MODERATE	0	0	57	0.0967742	0.0805762	0.0588516
SLC4A8	chr12	51475184	Missense_Mutation	C	C	G	rs200563022	Somatic	p.T717R	ENST00000453097	ENSG00000050438	missense_variant	protein_coding	deleterious(0.03)	probably_damaging(0.961)	MODERATE	4	1.5e-05	40	0.0679117	0.18175	0.155287
SLC9A2	chr2	102708286	Frame_Shift_Ins	-	-	C	rs748701652	Somatic	p.T749Nfs*22	ENST00000233969	ENSG00000115616	frameshift_variant	protein_coding			HIGH	0	0	40	0.0679117	0.0813413	0.0724536
SLC9B1	chr4	102905528	Nonsense_Mutation	T	T	A	rs77618489	Somatic	p.K440*	ENST00000296422	ENSG00000164037	stop_gained	protein_coding			HIGH	0	0	45	0.0764007	0.0609871	0.110803
SLTM	chr15	58890365	Frame_Shift_Del	CT	CT	-	rs750035930	Somatic	p.E665Afs*5	ENST00000380516	ENSG00000137776	frameshift_variant	protein_coding			HIGH	7	2.6e-05	109	0.185059	0.0550667	0.042606
SPANXB1	chrX	141003596	Missense_Mutation	G	G	C	novel	Somatic	p.D86H	ENST00000449283	ENSG00000227234	missense_variant	protein_coding	deleterious_low_confidence(0)	possibly_damaging(0.763)	MODERATE	0	0	181	0.307301	0.038356	0.0621112
SPON1	chr11	14254730	Splice_Site	GT	GT	-	rs144833103	Somatic	p.X364_splice	ENST00000576479	ENSG00000262655	splice_donor_variant	protein_coding			HIGH	2	1.4e-05	53	0.089983	0.0744053	0.0404302
TAS2R19	chr12	11021868	Missense_Mutation	A	A	C	rs763119571	Somatic	p.L235R	ENST00000390673	ENSG00000212124	missense_variant	protein_coding	deleterious(0)	probably_damaging(0.996)	MODERATE	7	5.8e-05	95	0.16129	0.0525003	0.0585292
TAS2R19	chr12	11021893	Missense_Mutation	C	C	G	rs200715232	Somatic	p.A227P	ENST00000390673	ENSG00000212124	missense_variant	protein_coding	deleterious(0.01)	possibly_damaging(0.816)	MODERATE	9	7.4e-05	138	0.234295	0.0463206	0.0648035
TAS2R19	chr12	11021949	Missense_Mutation	T	T	A	rs796729478	Somatic	p.K208M	ENST00000390673	ENSG00000212124	missense_variant	protein_coding	deleterious(0.01)	possibly_damaging(0.787)	MODERATE	0	0	73	0.123939	0.0372429	0.0508009
TDG	chr12	103986947	Splice_Site	G	G	A	novel	Somatic	p.X364_splice	ENST00000392872	ENSG00000139372	splice_acceptor_variant	protein_coding			HIGH	0	0	40	0.0679117	0.0690936	0.0488513
TDRD7	chr9	97430991	Missense_Mutation	G	G	C	rs201781290	Somatic	p.R89P	ENST00000355295	ENSG00000196116	missense_variant	protein_coding	deleterious(0.01)	possibly_damaging(0.775)	MODERATE	8	5.7e-05	35	0.0594228	0.150749	0.117067
TUBA3D	chr2	131482790	Missense_Mutation	A	A	G	rs758978435	Somatic	p.Y432C	ENST00000321253	ENSG00000075886	missense_variant	protein_coding	deleterious_low_confidence(0)	probably_damaging(0.964)	MODERATE	7	5.8e-05	89	0.151104	0.0455106	0.113182
TYRO3	chr15	41573327	Missense_Mutation	G	G	T	rs62001448	Somatic	p.V669L	ENST00000263798	ENSG00000092445	missense_variant	protein_coding	deleterious(0)	probably_damaging(0.953)	MODERATE	1	8e-06	129	0.219015	0.0606118	0.0544358
UBE2N	chr12	93411143	Missense_Mutation	G	G	C	novel	Somatic	p.P63A	ENST00000318066	ENSG00000177889	missense_variant	protein_coding	deleterious(0)	probably_damaging(0.915)	MODERATE	0	0	56	0.0950764	0.0704992	0.0699138
VWF	chr12	6018901	Missense_Mutation	G	G	A	rs61750100	Somatic	p.S1506L	ENST00000261405	ENSG00000110799	missense_variant	protein_coding	deleterious(0)	probably_damaging(0.995)	MODERATE	0	0	34	0.057725	0.07997	0.05601
ZCCHC11	chr1	52436753	Splice_Site	A	A	C	rs758279485	Somatic	p.X1387_splice	ENST00000371544	ENSG00000134744	splice_donor_variant	protein_coding			HIGH	10	8.2e-05	39	0.0662139	0.194471	0.175082
ZDHHC11	chr5	837438	Missense_Mutation	C	C	G	rs528116435	Somatic	p.R276P	ENST00000283441	ENSG00000188818	missense_variant	protein_coding	deleterious(0.03)	probably_damaging(0.984)	MODERATE	1	7e-06	33	0.0560272	0.0634161	0.0822342

## Sheet: S3. ML Optimization
Table S3. Best ML model hyperparameters and batch accuracy
Model	Parameters	prjna439205	prjna167318	prjna613408	prjna342304	prjeb35045	prjna790003	prjna262923.8	tcga_luad	prjna262923.9	prjna610493	prjeb50602	Weighted Accuracy	Cutoff Value
Light Gradient Boosted Trees	{'boosting_type': 'gbdt', 'objective': 'huber', 'metric': 'l1', 'learning_rate': 0.7, 'num_leaves': 50, 'num_class': 1, 'verbose': -1}	1	1	1	1	0.909091	0.947368	1	0.975904	1	0.833333	1	96.9609	0.02	0.96657
Neural Network	{'activation': 'logistic', 'alpha': 0.01, 'batch_size': 'auto', 'beta_1': 0.9, 'beta_2': 0.999, 'early_stopping': False, 'epsilon': 1e-08, 'hidden_layer_sizes': (50,), 'learning_rate': 'constant', 'learning_rate_init': 0.001, 'max_fun': 15000, 'max_iter': 5000, 'momentum': 0.9, 'n_iter_no_change': 10, 'nesterovs_momentum': True, 'power_t': 0.5, 'random_state': 42, 'shuffle': True, 'solver': 'lbfg…	1	1	1	1	0.909091	0.868421	1	0.987952	1	0.833333	1	96.3527	0.01
K Nearest Neighbors	{'algorithm': 'auto', 'leaf_size': 30, 'metric': 'minkowski', 'metric_params': None, 'n_jobs': None, 'n_neighbors': 5, 'p': 2, 'weights': 'distance'}	1	1	1	1	0.909091	0.868421	1	0.879518	1	0.833333	1	95.3669	0.06	0.949036
Support Vector Machines	{'C': 100, 'break_ties': False, 'cache_size': 200, 'class_weight': None, 'coef0': 0.0, 'decision_function_shape': 'ovr', 'degree': 3, 'gamma': 'scale', 'kernel': 'rbf', 'max_iter': -1, 'probability': False, 'random_state': 42, 'shrinking': True, 'tol': 0.001, 'verbose': False}	1	1	0.666667	1	1	0.894737	1	0.987952	1	0.833333	1	94.3881	0.02	0.938269
Random Forest	{'bootstrap': True, 'ccp_alpha': 0.0, 'class_weight': {0: 1, 1: 4}, 'criterion': 'gini', 'max_depth': 10, 'max_features': 'auto', 'max_leaf_nodes': None, 'max_samples': None, 'min_impurity_decrease': 0.0, 'min_samples_leaf': 1, 'min_samples_split': 10, 'min_weight_fraction_leaf': 0.0, 'n_estimators': 10, 'n_jobs': None, 'oob_score': False, 'random_state': 42, 'verbose': 0, 'warm_start': False}	1	1	1	1	0.636364	0.842105	1	1	1	0.833333	1	93.7437	0.01	0.93118
Logistic Regression	{'C': 10, 'class_weight': {0: 1, 1: 4}, 'dual': False, 'fit_intercept': True, 'intercept_scaling': 1, 'l1_ratio': 0.8, 'max_iter': 5000, 'multi_class': 'auto', 'n_jobs': None, 'penalty': 'elasticnet', 'random_state': 42, 'solver': 'saga', 'tol': 0.0001, 'verbose': 0, 'warm_start': False}	1	0.967742	0.666667	1	0.909091	0.868421	1	0.975904	1	0.833333	1	92.9196	0.01	0.922116

## Sheet: S4. LR Coef
Table S4. LR model coefficients
Column1	Column2	Column3	Column4	Column5	Column6	Column7	Column8	Column9	Column10	Column11
	w	se	z	0.025	0.975	df	pvalue	feature	control_mut	cancer_mut
75	-10.444989753206123	2.4453777053560812	-4.271319612642492	-12.8904	-7.99961	770	1.0931494178149442e-05	SEC61A2:p.S177A	0.33601841196777904	0.026467203682393557
41	-7.470655553246033	2.967220237844371	-2.5177287004059132	-10.4379	-4.50344	770	0.006006625398657932	MRC1:p.P453Q	0.189873417721519	0.014959723820483314
31	-5.626371637005186	1.8511108691783913	-3.039456863814122	-7.47748	-3.77526	770	0.001225134393850148	HCFC1:p.T588P	0.2243958573072497	0.02186421173762946
92	-5.602687094760128	2.069395429152198	-2.7074028558454244	-7.67208	-3.53329	770	0.0034657603247321917	TDRD7:p.R89P	0.20828538550057538	0.03452243958573072
67	-5.395899350818615	2.156391112721997	-2.502282317425901	-7.55229	-3.23951	770	0.00627291856921624	PRSS45:p.V203G	0.2186421173762946	0.03452243958573072
65	-5.178145529128444	1.8706649798993058	-2.7680774402518473	-7.04881	-3.30748	770	0.002887128639899033	PRSS3:p.G234*	0.03222094361334868	0.05063291139240506
57	-4.893158618244149	1.749364168383006	-2.7971069184337156	-6.64252	-3.14379	770	0.0026424465476599934	PARD3:p.S379*	0.20828538550057538	0.03567318757192175
36	-3.7258319422815003	2.1473343516833725	-1.7350963250602716	-5.87317	-1.5785	770	0.04156193009241743	LDLRAD2:p.C184G	0.29344073647871116	0.0667433831990794
80	-3.672614492439143	2.2913191985667347	-1.6028384411636911	-5.96393	-1.3813	770	0.05469021468454903	SLC25A5:p.E293*	0.4579976985040276	0.3751438434982739
33	-3.556974168318921	1.7483877599135098	-2.0344309482553684	-5.30536	-1.80859	770	0.02112517616138368	IYD:p.X124_splice	0.27042577675489066	0.06329113924050633
89	-3.351545594476507	1.2901651473940612	-2.597764791000689	-4.64171	-2.06138	770	0.004781274336884387	TAS2R19:p.A227P	0.31185270425776757	0.18872266973532797
96	-2.623337739335336	1.285518552951495	-2.040684464111596	-3.90886	-1.33782	770	0.020811391237377654	VWF:p.S1506L	0.08630609896432681	0.07940161104718067
60	-2.3478613213367883	1.8049855353906696	-1.3007646184979642	-4.15285	-0.542876	770	0.09686408656270655	PPM1A:p.V43G	0.14844649021864212	0.019562715765247412
68	-2.281493737418161	1.698177490064293	-1.3434954536653196	-3.97967	-0.583316	770	0.08975369358003353	RAB38:p.R94S	0.07479861910241657	0.006904487917146145
64	-2.2349629499790247	1.0988041188883446	-2.033995788294029	-3.33377	-1.13616	770	0.021147159796433015	PRSS1:p.G49V	0.31990794016110474	0.29689298043728424
19	-2.2074861406393604	1.7260055253265758	-1.278956589795206	-3.93349	-0.481481	770	0.10064882290321518	EIF4EBP1:p.P71L	0.16800920598388952	0.2600690448791715
97	-2.1928136793116746	1.9538610947293247	-1.1222976317134012	-4.14667	-0.238953	770	0.13104287322904595	ZCCHC11:p.X1387_splice	0.13693901035673187	0.02761795166858458
13	-2.054899251115982	1.215173445611718	-1.691033702667479	-3.27007	-0.839726	770	0.045617518940736596	CIPC:p.R29P	0.17031070195627157	0.13118527042577677
3	-1.7898022180703863	1.8149800554150335	-0.9861277608701382	-3.60478	0.0251778	770	0.16219009075058255	ALOX15:p.Q84*	0.02186421173762946	0.08515535097813579
51	-1.7263736316233484	1.774309414694609	-0.972983413899367	-3.50068	0.0479358	770	0.16543354769238033	PABPC3:p.A154G	0.33601841196777904	0.19677790563866512
24	-1.6901087868120632	1.8590597776696953	-0.9091201945806123	-3.54917	0.168951	770	0.18178557367768056	FAM8A1:p.I310L	0.10241657077100115	0.05523590333716916
58	-1.5733158019893727	1.0218139701737208	-1.5397282165968917	-2.59513	-0.551502	770	0.0620187208077875	PCDHA6:p.G97R	0.2336018411967779	0.28768699654775604
25	-1.2476663729124915	0.7461524062696683	-1.6721334172868298	-1.99382	-0.501514	770	0.04745213692679785	FAM8A1:p.R395*	0.23014959723820483	0.12082853855005754
47	-1.2165304531353303	1.0956883528805292	-1.1102887513015092	-2.31222	-0.120842	770	0.13361060916998652	OR8G5:p.L323Rfs*5	0.14959723820483314	0.17721518987341772
20	-1.214744177930112	1.5855663815138368	-0.7661263458237061	-2.80031	0.370822	770	0.22191796021546834	EIF4EBP1:p.M91Nfs*11	0.24050632911392406	0.27963176064441886
7	-1.174611625977138	1.5076700172737203	-0.7790906581144043	-2.68228	0.333058	770	0.21808284080652673	ATP8A1:p.R392P	0.20598388952819333	0.07940161104718067
79	-1.128527180633663	1.179318318806682	-0.9569317822312697	-2.30785	0.0507911	770	0.1694510162995838	SLC25A5:p.R236P	0.45109321058688145	0.38434982738780205
78	-1.1120559128475522	1.3706111557185312	-0.8113576985038958	-2.48267	0.258555	770	0.2087055043686375	SLC25A5:p.K199N	0.02991944764096663	0.04602991944764097
45	-0.899176900402067	1.2535680073231072	-0.7172940719205065	-2.15274	0.354391	770	0.23670509869602946	OR2T2:p.I321*	0.11507479861910241	0.09205983889528194
43	-0.8278237160799233	1.2968506783582077	-0.6383338728927026	-2.12467	0.469027	770	0.26172308312947323	MTCH2:p.F237S	0.45914844649021863	0.4154200230149597
37	-0.7792809697139952	1.0719738037980642	-0.7269589676099905	-1.85125	0.292693	770	0.23373602016029965	LFNG:p.D55Sfs*141	0.10241657077100115	0.10241657077100115
69	-0.6611279099309465	1.0142728401738783	-0.6518245226970766	-1.6754	0.353145	770	0.25735444340187585	RBM25:p.E404Tfs*33	0.15995397008055237	0.13693901035673187
10	-0.5828803473651601	1.430432656729427	-0.40748534691445787	-2.01331	0.847552	770	0.3418824074388148	CASP8AP2:p.T1513K	0.1956271576524741	0.09896432681242807
26	-0.5342073263852599	0.6677939463682473	-0.7999583244060697	-1.202	0.133587	770	0.211990831867787	FAM8A1:p.I400T	0.23014959723820483	0.12428078250863062
28	-0.5314330273572346	1.1192262088045695	-0.4748218216984493	-1.65066	0.587793	770	0.3175243090953529	FOXD4L4:p.P110R	0.21749136939010358	0.33141542002301494
94	-0.39297436503651717	1.2290946053142857	-0.31972670235260825	-1.62207	0.83612	770	0.3746311224422021	TYRO3:p.V669L	0.11622554660529344	0.16800920598388952
62	-0.31614302580971737	1.1075047865300685	-0.28545522299748016	-1.42365	0.791362	770	0.3876860861985391	PRDM12:p.X190_splice	0.3429228998849252	0.28423475258918296
86	-0.3098568975892106	1.017172066926795	-0.3046258422386571	-1.32703	0.707315	770	0.38036672439216823	SPANXB1:p.D86H	0.28308400460299193	0.2807825086306099
54	-0.26154186941238916	1.7995670002028092	-0.14533599992826812	-2.06111	1.53803	770	0.44224181375368865	PABPC3:p.E372G	0.31645569620253167	0.2807825086306099
84	-0.1300797345318283	1.0045559758608273	-0.1294897822098564	-1.13464	0.874476	770	0.448501963210336	SLC9B1:p.K440*	0.38550057537399307	0.22554660529344073
39	0.0	1.1292894242523588	0.0	-1.12929	1.12929	770	0.5	MGAM:p.Y1253*	0.02761795166858458	0.01611047180667434
66	0.0	0.0		0	0	770		PRSS3:p.G234V	0.0	0.0
12	0.0	1.5047072463741353	0.0	-1.50471	1.50471	770	0.5	CHD4:p.V1445L	0.12658227848101267	0.024165707710011506
15	0.0	0.0		0	0	770		EIF4EBP1:p.D55H	0.0	0.0
17	0.0	1.0957861394116193	0.0	-1.09579	1.09579	770	0.5	EIF4EBP1:p.R63W	0.21288837744533948	0.28423475258918296
38	0.0	0.0		0	0	770		LRRN2:p.L140P	0.006904487917146145	0.0011507479861910242
18	0.0	1.2446114850555892	0.0	-1.24461	1.24461	770	0.5	EIF4EBP1:p.S65L	0.21288837744533948	0.28768699654775604
50	0.0	1.5864690677802147	0.0	-1.58647	1.58647	770	0.5	PABPC3:p.C132G	0.14039125431530494	0.22669735327963175
21	0.0	0.0		0	0	770		ERVW-1:p.Q260*	0.0	0.0
88	0.0	0.0		0	0	770		TAS2R19:p.L235R	0.0	0.0
42	0.0	0.0		0	0	770		MTCH2:p.W269*	0.0	0.0
72	0.16187500692425896	1.2461616544302545	0.1298988829810112	-1.08429	1.40804	770	0.4483401767767692	RERE:p.D27Qfs*6	0.10126582278481013	0.17951668584579977
91	0.20952890085305695	1.5697030170084214	0.13348314845720452	-1.36017	1.77923	770	0.44692308403991865	TDG:p.X364_splice	0.024165707710011506	0.019562715765247412
46	0.3237120183331164	1.4760934600944804	0.21930319934646725	-1.15238	1.79981	770	0.4132359944074351	OR2T33:p.E2Gfs*2	0.05638665132336018	0.04948216340621404
35	0.34627692012809086	0.7617084776184377	0.45460557457724815	-0.415432	1.10799	770	0.3247605767012516	KLHL42:p.C399Vfs*43	0.0	0.014959723820483314
71	0.3789128187827776	1.5625198405242577	0.24250112475733077	-1.18361	1.94143	770	0.4042282311023272	RBMXL1:p.Y214*	0.12082853855005754	0.14039125431530494
83	0.41406419553138485	0.7605612106900386	0.5444192915856365	-0.346497	1.17463	770	0.2931552959995556	SLC9A2:p.T749Nfs*22	0.0	0.01380897583429229
29	0.4402193511996267	0.7646866268584829	0.5756859551842223	-0.324467	1.20491	770	0.28249783560478525	GLI1:p.C275Lfs*32	0.0	0.014959723820483314
27	0.45017945961943406	0.7644485989143961	0.5888943485000039	-0.314269	1.21463	770	0.2780524315807656	FETUB:p.T292Nfs*18	0.0	0.01611047180667434
48	0.45017945961943406	0.7644485989143961	0.5888943485000039	-0.314269	1.21463	770	0.2780524315807656	OVGP1:p.A352Gfs*10	0.0	0.01611047180667434
76	0.570138210883317	1.1584205707425752	0.49216858305429156	-0.588282	1.72856	770	0.3113702297582325	SFTPC:p.X145_splice	0.09781357882623705	0.08860759493670886
93	0.6413638933749536	1.1334771535873807	0.5658375127765735	-0.492113	1.77484	770	0.28583454748471093	TUBA3D:p.Y432C	0.17031070195627157	0.21173762945914845
77	0.7128409853655383	1.5513263736519616	0.45950420071016174	-0.838485	2.26417	770	0.32300091823736155	SLC12A6:p.R865G	0.10356731875719218	0.02761795166858458
5	0.7904924485879995	1.7346056886677967	0.45571881480171417	-0.944113	2.5251	770	0.3243603384391172	ATAD3C:p.R245G	0.19677790563866512	0.13693901035673187
56	0.8958065482757499	1.347258401865879	0.6649107157432508	-0.451452	2.24306	770	0.25315334464664696	PAPD7:p.R533Gfs*75	0.0713463751438435	0.06789413118527042
32	0.9081118277127737	1.262087597887667	0.7195315358717287	-0.353976	2.1702	770	0.23601590113207382	HSPA14:p.R256G	0.1760644418872267	0.10586881472957423
55	0.9124181717155366	1.683226373619971	0.5420650401010988	-0.770808	2.59564	770	0.2939652645279578	PABPC3:p.R374C	0.2911392405063291	0.27387802071346373
22	0.9472986097820878	2.379032901815547	0.3981864265345643	-1.43173	3.32633	770	0.3453015742089218	FAM135B:p.T1376P	0.23245109321058688	0.05868814729574223
6	1.1288459884283693	1.3696427586647204	0.8241900899245388	-0.240797	2.49849	770	0.2050433885659697	ATP6V1C2:p.S316*	0.02761795166858458	0.15420023014959724
30	1.2292212421947009	1.6405953966196156	0.7492531337875654	-0.411374	2.86982	770	0.2269667394074174	GSTA1:splice	0.04948216340621404	0.05983889528193326
40	1.2410004410263558	1.6486423785853241	0.7527408352145115	-0.407642	2.88964	770	0.22591786419144577	MKI67:p.T1664Rfs*7	0.37744533947065595	0.41196777905638665
85	1.3074194678944886	1.4244038470544675	0.9178713400684142	-0.116984	2.73182	770	0.17948681799840827	SLTM:p.E665Afs*5	0.0667433831990794	0.21288837744533948
23	1.6213016675356247	1.5574348986002258	1.0410076652274842	0.0638668	3.17874	770	0.14909936877822036	FAM8A1:p.I288T	0.15420023014959724	0.13463751438434982
34	1.6349791737980504	1.604471357498363	1.0190142479995743	0.0305078	3.23945	770	0.15425813087861381	KIAA0907:p.R516Gfs*21	0.03682393555811277	0.13578826237054084
63	1.6425119828381345	1.916298411081977	0.8571274564230016	-0.273786	3.55881	770	0.19582056554857874	PROCA1:p.X119_splice	0.2094361334867664	0.09090909090909091
59	1.6520427652486962	1.0652165884323317	1.550898458763199	0.586826	2.71726	770	0.06066845692518972	PCDHB8:p.V234Lfs*26	0.2600690448791715	0.1565017261219793
52	1.7298178114183664	1.8829665635894035	0.9186662391502601	-0.153149	3.61278	770	0.17927892435801546	PABPC3:p.K156Efs*19	0.34177215189873417	0.21749136939010358
90	1.8182875464253103	1.3938903858578067	1.304469537112366	0.424397	3.21218	770	0.09623164934989553	TAS2R19:p.K208M	0.17491369390103567	0.07710011507479862
4	1.9067712840834012	1.7241201507029191	1.1059387498638165	0.182651	3.63089	770	0.13454922164217142	ATAD3B:p.R420G	0.15420023014959724	0.1380897583429229
8	2.0182659116495723	1.3849147508346473	1.4573214058361519	0.633351	3.40318	770	0.07271768428895618	CACNA1E:p.R360Sfs*17	0.07479861910241657	0.21749136939010358
1	2.103357280332689	1.4574339341000477	1.4431921963114527	0.645923	3.56079	770	0.07468651060749211	ACSS1:p.Y583*	0.07940161104718067	0.02761795166858458
2	2.119027443217887	1.5396361459563896	1.3763170270996667	0.579391	3.65866	770	0.08456180388590995	AKAP17A:p.L22F	0.20828538550057538	0.14039125431530494
53	2.2098078636621743	1.3848711345127096	1.5956776111444713	0.824937	3.59468	770	0.055485554360782126	PABPC3:p.E345K	0.1093210586881473	0.028768699654775604
70	2.473853475761037	1.8283330568551237	1.3530650044780457	0.64552	4.30219	770	0.08821599233610795	RBMX:p.X130_splice	0.023014959723820484	0.05408515535097814
81	2.5559937413569114	2.256842404982731	1.1325530465546483	0.299151	4.81284	770	0.12887726951191	SLC25A5:p.T298I	0.4660529344073648	0.37744533947065595
16	2.738456958531638	1.9185888542694634	1.4273287121613942	0.819868	4.65705	770	0.07694528180901399	EIF4EBP1:p.R56W	0.14614499424626007	0.2186421173762946
11	2.7889959073159885	1.19349662917329	2.336827636662759	1.5955	3.98249	770	0.009851830816080756	CCDC30:p.K21Afs*7	0.3084004602991945	0.34982738780207134
87	2.8537564673727083	1.4426518735707958	1.978132437667863	1.4111	4.29641	770	0.024134917324938443	SPON1:p.X364_splice	0.04257767548906789	0.12313003452243959
95	2.9485720401157347	1.6174985665621144	1.822920960222381	1.33107	4.56607	770	0.034351501299886546	UBE2N:p.P63A	0.12082853855005754	0.13463751438434982
49	3.3583294154260885	1.947166633329079	1.724726255032595	1.41116	5.3055	770	0.042489055550667704	PABPC3:p.G123C	0.13924050632911392	0.23014959723820483
82	3.4722176597069074	1.7014655627877862	2.0407216787966087	1.77075	5.17368	770	0.02080953580201383	SLC4A8:p.T717R	0.15995397008055237	0.15995397008055237
98	3.4951198885832273	1.963668470785728	1.7798930626943945	1.53145	5.45879	770	0.03774387910715727	ZDHHC11:p.R276P	0.03567318757192175	0.04602991944764097
73	4.405421573372672	1.9670950297140366	2.2395570660422557	2.43833	6.37252	770	0.012702194736498185	RP11-683L23.1:p.T366S	0.08630609896432681	0.3394706559263521
74	4.602789651900044	1.9133591156211307	2.4056067751849333	2.68943	6.51615	770	0.008190232015063983	RXRA:p.T170P	0.2761795166858458	0.14959723820483314
44	4.835532226024711	1.515943481154554	3.1897839768682754	3.31959	6.35148	770	0.000740731456465459	NBPF26:p.K312R	0.14614499424626007	0.33601841196777904
9	5.075143733105001	1.9466525235773824	2.607113324867224	3.12849	7.0218	770	0.004653812745545416	CAMK1G:p.Y216*	0.0759493670886076	0.023014959723820484
14	5.762111893930122	2.2363426957162593	2.5765782252279648	3.52577	7.99845	770	0.005081751307268796	EEF2KMT:p.G172A	0.01611047180667434	0.07479861910241657
61	5.953953815211708	2.112114439954252	2.8189541734020196	3.84184	8.06607	770	0.0024708510872980738	PRAMEF20:p.T165P	0.3256616800920598	0.19332566168009205
